# Supplementary material for: National Survey Highlights the Urgent Need for Standardisation of Embryo Transfer Techniques in the UK
Source: J Clin Med. 2021 Jun 27;10(13):2839. doi: 10.3390/jcm10132839 (PMC8267796; doi:10.3390/jcm10132839)
Supplement: Supplementary file 1 [file jcm-10-02839-s001.zip]

Archive with 1 entries (1 files):
- jcm-1223039-SI.pdf
